# Supplementary material for: Comparative Clinical Behavior of Zirconia versus Titanium Dental Implants: A Systematic Review and Meta-Analysis of Randomized Controlled Trials
Source: J Clin Med. 2024 Jul 31;13(15):4488. doi: 10.3390/jcm13154488 (PMC11313197; doi:10.3390/jcm13154488)
Supplement: Supplementary file 1 [file jcm-13-04488-s001.zip]

Archive with 1 entries (1 files):
- jcm-3118425-supplementary.pdf
